# Supplementary material for: Deciphering the Crucial Roles of the Quorum-Sensing Transcription Factor SdiA in NADPH Metabolism and (S)-Equol Production in Escherichia coli Nissle 1917
Source: Antioxidants (Basel). 2024 Feb 20;13(3):259. doi: 10.3390/antiox13030259 (PMC10967497; doi:10.3390/antiox13030259)
Supplement: Supplementary file 1 [file antioxidants-13-00259-s001.zip]

Archive with 1 entries (1 files):
- antioxidants-2851669-supplementary.pdf
